# Supplementary material for: The genetic architecture of adaptation: convergence and pleiotropy in Heliconius wing pattern evolution
Source: Heredity (Edinb). 2019 Jan 22;123(2):138–52. doi: 10.1038/s41437-018-0180-0 (PMC6781118; doi:10.1038/s41437-018-0180-0)
Supplement: Supplementary file 2 — Excel tables S9 [file 41437_2018_180_MOESM2_ESM.xlsx]

## Sheet: Table 11a) Rays_GQ20
Diagnostic = *	*	*					*	*	*	*	*		*	*		*	*	*	*	*	*	*				*			*	*	*
CHROM	Hmel218003	Hmel218003	Hmel218003	Hmel218003	Hmel218003	Hmel218003	Hmel218003	Hmel218003	Hmel218003	Hmel218003	Hmel218003	Hmel218003	Hmel218003	Hmel218003	Hmel218003	Hmel218003	Hmel218003	Hmel218003	Hmel218003	Hmel218003	Hmel218003	Hmel218003	Hmel218003	Hmel218003	Hmel218003	Hmel218003	Hmel218003	Hmel218003	Hmel218003	Hmel218003	Hmel218003
POS	842688	851408	866189	866210	915024	915026	915109	915131	915321	929281	929283	929379	957111	982636	982652	982682	982734	982744	982753	982788	982791	982793	987377	987651	987679	987701	990691	990721	990828	990835	990865	Non-Rays
PS243_TGCATCGT	Y	R	M	R	R	R	R	Y	Y	M	W	M	Y	N	G	R	Y	K	Y	R	Y	R	R	Y	Y	M	M	R	M	Y	Y	0
PS244_TGTGACTG	Y	N	M	R	R	R	R	Y	Y	M	W	M	Y	R	R	R	Y	K	Y	R	Y	R	R	Y	Y	M	M	R	M	Y	Y	0
PS245_ACACGACA	Y	R	N	R	R	R	R	Y	Y	M	W	M	Y	R	R	R	Y	K	Y	R	Y	R	R	Y	Y	M	M	R	M	Y	Y	0
PS247_CAGTGTGT	T	N	N	R	G	G	G	C	C	M	W	N	C	N	N	N	N	N	T	G	T	G	G	T	T	A	C	G	C	T	C	0
PS248_CATGATCA	Y	N	M	R	R	R	R	Y	Y	M	W	N	Y	R	R	R	Y	K	Y	R	Y	R	R	Y	Y	M	M	R	M	Y	N	0
PS282_ACACTGAC	Y	R	M	R	R	R	R	Y	Y	M	W	M	Y	R	R	R	Y	K	Y	R	Y	R	R	Y	Y	M	M	R	M	Y	Y	0
PS283_ACGTAGCA	Y	R	M	R	R	R	R	Y	Y	M	W	M	Y	R	R	R	Y	K	Y	R	Y	R	R	Y	Y	M	M	R	M	Y	Y	0
PS284_CACACAGT	T	A	C	G	G	G	G	C	C	A	T	C	C	G	G	G	C	G	T	G	T	G	G	T	T	A	C	G	C	T	C	0
PS285_CAGTCTCA	Y	R	N	N	R	R	R	Y	Y	M	W	M	Y	G	G	N	Y	K	Y	R	Y	R	R	Y	Y	M	M	R	M	Y	Y	0
PS286_GTACTCGT	Y	R	M	R	R	R	R	Y	Y	M	W	M	Y	R	R	R	Y	K	Y	R	Y	R	R	Y	Y	M	M	R	M	Y	Y	0
PS287_GTCATGTG	Y	R	M	R	R	R	R	Y	Y	M	W	M	Y	R	R	R	Y	K	Y	R	Y	R	R	Y	Y	M	M	R	M	Y	Y	0
PS288_TGCATCGT	Y	R	M	R	R	R	R	Y	Y	M	W	M	Y	R	R	R	Y	K	Y	R	Y	R	R	Y	Y	M	N	R	M	Y	Y	0
PS337_TGTGACTG	Y	R	M	R	R	R	R	N	Y	M	W	M	Y	R	R	R	Y	K	Y	R	Y	R	R	Y	Y	M	M	R	M	Y	Y	0
PS338_ACACGACA	Y	R	M	R	R	R	R	Y	Y	M	W	M	Y	R	R	R	Y	K	Y	R	Y	R	R	Y	Y	M	M	R	M	Y	Y	0
PS340_CAGTGTGT	T	N	N	N	G	G	G	N	C	A	T	C	C	G	G	G	C	G	T	G	T	G	G	T	T	A	C	G	C	T	C	0
PS355_ACGTAGCA	Y	R	M	R	R	R	R	Y	Y	M	W	M	Y	R	R	R	Y	K	Y	R	Y	R	R	Y	Y	M	M	R	M	Y	Y	0
PS358_GTACTCGT	Y	N	M	R	R	R	R	Y	Y	M	W	M	Y	R	R	R	Y	K	Y	R	Y	R	G	T	T	M	M	R	M	Y	Y	0
PS361_TGTGACTG	Y	N	M	R	R	R	R	N	N	M	W	M	Y	R	R	R	Y	K	Y	R	Y	R	G	T	T	M	N	N	M	Y	Y	0
PS363_ACGTCTAC	Y	R	M	N	R	R	R	Y	Y	M	W	M	Y	R	R	R	Y	K	Y	R	Y	R	G	T	T	M	M	R	N	N	N	0
PS375_CATGATCA	Y	R	M	R	R	R	R	N	Y	M	W	M	Y	R	R	R	Y	K	Y	R	Y	R	R	Y	Y	M	M	R	M	Y	Y	0
PS376_GTACGCTG	Y	R	M	R	R	R	R	Y	Y	M	W	M	Y	R	R	R	Y	K	Y	R	Y	R	R	Y	Y	M	N	R	M	Y	Y	0
PS377_GTCAGTGT	T	N	N	N	G	G	G	C	C	A	T	C	C	G	G	N	N	N	N	G	T	G	G	T	T	A	C	N	C	T	C	0
PS378_TGTGTGAC	N	N	N	N	G	G	N	N	C	A	T	C	C	G	G	G	C	G	N	G	T	G	G	T	T	A	C	N	C	T	C	0
PS379_ACACTGAC	Y	R	M	R	R	R	R	Y	Y	M	W	M	Y	R	R	R	Y	K	Y	R	Y	R	R	Y	Y	M	M	R	M	Y	Y	0
PS381_GTACGCTG	Y	R	M	R	R	R	R	Y	Y	M	W	M	Y	R	R	R	Y	K	Y	R	Y	R	R	Y	Y	M	M	R	M	Y	Y	0
PS383_TGTGTGAC	Y	R	M	N	R	R	R	Y	N	M	W	M	Y	R	R	R	Y	K	Y	R	Y	R	G	T	T	M	M	R	M	Y	Y	0
PS385_ACACTGAC	Y	R	M	R	R	R	R	Y	Y	M	W	M	Y	R	R	R	Y	K	Y	R	Y	R	R	Y	Y	M	M	R	M	Y	Y	0
PS387_CACACAGT	Y	R	M	R	R	R	R	Y	Y	M	W	M	Y	R	R	R	Y	K	Y	R	Y	R	R	Y	Y	M	M	R	M	Y	Y	0
PS388_CAGTCTCA	Y	R	M	R	R	R	R	Y	Y	M	W	M	Y	R	R	R	Y	K	Y	R	Y	R	R	Y	Y	M	M	R	M	Y	Y	0
PS389_GTACTCGT	Y	R	M	R	R	R	R	Y	N	M	W	M	Y	G	N	N	Y	K	Y	R	Y	R	R	Y	Y	M	M	R	M	Y	Y	0
PS390_GTCATGTG	Y	R	M	R	R	R	R	Y	Y	M	W	M	Y	R	R	R	Y	K	Y	R	Y	R	G	T	T	M	M	R	M	Y	Y	0
PS393_ACACGACA	Y	R	M	R	R	R	R	Y	Y	M	W	N	Y	R	R	R	Y	K	Y	R	Y	R	R	Y	Y	M	M	R	M	Y	Y	0
PS394_ACGTCTAC	Y	N	M	R	R	R	R	Y	Y	M	W	M	Y	R	R	R	Y	K	N	R	Y	R	R	Y	Y	M	M	R	M	Y	Y	0
PS395_CAGTGTGT	Y	R	M	R	R	R	R	Y	Y	M	W	M	Y	R	R	R	Y	K	Y	R	Y	R	R	Y	Y	M	M	R	M	Y	Y	0
PS397_GTACGCTG	Y	R	M	R	G	G	R	Y	Y	M	W	M	Y	R	R	R	Y	K	Y	R	Y	R	G	T	T	M	M	R	M	Y	Y	0
PS398_GTCAGTGT	Y	R	N	R	R	R	R	Y	Y	M	W	M	Y	R	R	R	Y	K	Y	R	Y	R	R	Y	Y	M	M	R	M	Y	Y	0
PS399_TGTGTGAC	Y	R	M	R	N	N	R	Y	Y	M	W	M	Y	R	R	R	Y	K	Y	R	Y	R	R	Y	Y	M	M	R	M	Y	Y	0
PS409_CAGTCTCA	Y	R	M	R	R	R	R	Y	Y	M	W	M	Y	R	R	R	Y	K	Y	R	Y	R	G	T	T	M	M	R	M	Y	Y	0
PS412_TGCATCGT	Y	R	M	R	R	R	R	Y	Y	M	W	M	Y	R	R	R	Y	K	Y	R	Y	R	R	Y	Y	M	M	R	M	Y	Y	0
PS414_ACACGACA	Y	R	M	R	R	R	R	N	Y	M	W	M	Y	R	R	R	Y	K	Y	R	Y	R	G	T	T	M	M	R	M	Y	Y	0
PS415_ACGTCTAC	Y	R	M	R	R	R	R	Y	Y	M	W	M	Y	R	R	R	Y	K	Y	R	Y	R	R	Y	Y	M	M	R	M	Y	Y	0
PS417_CATGATCA	Y	R	M	R	R	R	R	Y	Y	M	W	M	Y	R	R	R	Y	K	Y	R	Y	R	R	Y	Y	M	M	R	M	Y	Y	0
PS418_GTACGCTG	Y	R	M	R	R	R	R	Y	Y	M	W	M	Y	R	R	R	Y	K	Y	R	Y	R	G	T	T	M	M	R	N	N	N	0
PS419_GTCAGTGT	Y	R	M	R	R	R	R	N	Y	M	W	M	Y	R	R	R	Y	K	Y	R	Y	R	R	Y	Y	M	M	R	N	N	N	0
PS431_TGTGCAGT	Y	R	M	R	R	R	R	Y	Y	M	W	M	Y	R	R	R	Y	K	Y	R	Y	R	G	T	T	M	M	R	M	Y	Y	0
PS433_ACGTAGCA	Y	R	M	R	R	R	R	Y	Y	M	W	M	Y	R	R	R	Y	K	N	R	Y	R	R	Y	Y	M	M	R	M	Y	Y	0
PS434_CACACAGT	Y	R	M	R	R	R	R	Y	Y	M	W	M	Y	R	R	R	Y	K	Y	R	Y	R	R	Y	Y	M	M	R	N	N	C	0
PS444_GTACTCGT	Y	R	M	R	R	R	R	Y	N	M	W	M	Y	R	R	R	Y	K	Y	R	Y	R	G	T	T	M	M	R	M	Y	Y	0
PS447_TGTGACTG	Y	R	M	R	R	R	R	Y	N	M	W	M	Y	R	R	R	Y	K	Y	R	Y	R	G	T	T	M	M	R	M	Y	Y	0
PS450_CAGTGTGT	Y	R	M	R	R	R	R	Y	Y	M	W	M	Y	R	R	R	Y	K	Y	R	Y	R	R	Y	Y	M	M	R	N	N	N	0
PS451_ACACTGAC	Y	R	N	N	N	N	N	N	N	M	W	N	Y	N	R	R	Y	K	N	R	Y	R	R	N	Y	N	N	N	N	N	N	0
PS453_CACACAGT	Y	R	N	N	R	R	R	N	Y	M	W	N	Y	R	R	R	Y	K	Y	R	Y	R	G	T	T	M	M	R	N	N	N	0
PS454_CAGTCTCA	Y	R	N	N	R	R	R	Y	N	M	W	N	Y	R	R	R	N	K	Y	R	Y	R	G	T	T	M	N	N	N	N	N	0
PS455_GTACTCGT	Y	N	N	N	N	N	N	N	N	M	W	M	Y	R	R	R	Y	K	Y	R	Y	R	G	T	T	M	N	N	N	N	N	0
PS465_TGCATCGT	Y	R	M	R	R	R	R	Y	N	M	W	N	Y	R	R	R	Y	K	Y	R	Y	R	G	T	T	M	N	N	N	N	N	0
PS466_TGTGACTG	Y	R	N	N	R	R	N	N	Y	M	W	N	Y	R	R	R	Y	K	Y	R	Y	R	G	T	T	M	M	R	N	N	N	0
PS467_ACACGACA	Y	R	M	R	R	R	R	Y	Y	M	W	M	Y	R	R	R	Y	K	Y	R	Y	R	R	Y	Y	M	M	R	M	Y	Y	0
PS470_CATGATCA	Y	R	M	R	N	R	R	N	Y	M	W	N	Y	R	R	R	Y	K	Y	R	Y	R	R	Y	Y	M	M	R	M	Y	Y	0
PS471_GTACGCTG	Y	R	M	R	R	R	R	Y	Y	M	W	M	Y	R	R	R	Y	K	Y	R	Y	R	R	Y	Y	M	M	R	M	Y	Y	0
PS472_GTCAGTGT	Y	R	N	N	R	R	N	N	Y	M	W	M	Y	R	R	R	Y	K	Y	R	Y	R	R	Y	Y	M	M	R	M	Y	Y	0
PS483_ACGTAGCA	Y	N	M	R	R	R	R	Y	Y	M	W	M	Y	R	R	R	Y	K	Y	R	Y	R	R	Y	Y	M	M	R	M	Y	Y	0
PS484_CACACAGT	Y	R	M	R	R	R	R	Y	Y	M	W	M	Y	R	R	R	Y	K	Y	R	Y	R	R	Y	Y	M	M	R	M	Y	Y	0
PS485_CAGTCTCA	T	N	C	G	G	G	G	C	C	A	T	C	C	G	G	G	C	G	T	G	T	G	G	T	T	A	C	G	C	T	C	0
PS486_GTACTCGT	Y	R	M	R	R	R	R	Y	Y	M	W	M	Y	R	R	R	Y	K	Y	R	Y	R	R	Y	Y	M	M	R	M	Y	Y	0
PS487_GTCATGTG	T	N	C	G	G	G	G	C	C	A	T	C	C	G	G	G	C	G	T	G	T	G	G	T	T	A	C	G	C	T	C	0
PS488_TGCATCGT	Y	N	M	R	R	R	R	Y	Y	M	W	M	Y	R	R	R	Y	K	Y	R	Y	R	R	Y	Y	M	M	R	M	Y	Y	0
PS491_GTACGCTG	Y	R	M	R	R	R	R	Y	Y	M	W	M	Y	R	R	R	Y	K	Y	R	Y	R	R	Y	Y	M	M	R	N	N	Y	0
PS492_GTCAGTGT	Y	R	M	R	R	R	R	Y	Y	M	W	M	Y	R	R	R	Y	K	Y	R	Y	R	R	Y	Y	M	M	R	M	Y	Y	0
PS493_TGTGTGAC	Y	N	M	R	R	R	R	Y	Y	M	W	M	Y	R	R	R	Y	K	Y	R	Y	R	G	T	T	M	M	R	M	Y	Y	0
PS494_TGTGCAGT	Y	R	M	R	R	R	R	Y	Y	M	W	M	Y	R	R	R	Y	K	Y	R	Y	R	R	Y	Y	M	M	R	M	Y	Y	0
PS496_ACGTAGCA	Y	R	M	R	R	R	R	Y	Y	M	W	M	Y	R	R	R	Y	K	Y	R	Y	R	G	T	T	M	M	R	M	Y	Y	0
PS497_CACACAGT	Y	R	M	R	R	R	R	Y	Y	M	W	M	Y	R	R	R	Y	K	Y	R	Y	R	G	T	T	M	M	R	M	Y	Y	0
PS498_CAGTCTCA	Y	R	M	R	R	R	R	Y	Y	M	W	M	Y	R	R	R	Y	K	Y	R	Y	R	R	Y	Y	M	M	R	M	Y	Y	0
PS499_GTACTCGT	Y	R	M	R	R	R	R	Y	Y	M	W	M	Y	R	R	R	Y	K	N	R	Y	R	G	T	T	N	M	R	M	Y	Y	0
PS520_TGCATCGT	Y	R	M	R	R	R	N	C	Y	M	W	M	Y	R	R	R	Y	K	Y	R	Y	R	R	Y	Y	M	M	R	M	Y	Y	0
PS522_ACACGACA	Y	R	M	R	R	R	R	Y	Y	M	W	M	Y	R	R	R	Y	K	Y	R	Y	R	R	Y	Y	M	M	R	M	Y	Y	0
PS524_CAGTGTGT	Y	R	M	R	R	R	R	Y	N	N	W	M	Y	R	R	R	Y	K	Y	R	Y	R	R	Y	Y	M	M	R	M	Y	Y	0
PS526_GTACGCTG	Y	R	N	N	R	R	R	Y	Y	M	W	M	Y	R	R	R	Y	K	Y	R	Y	R	R	Y	Y	M	M	R	M	Y	Y	0
PS527_GTCAGTGT	Y	R	N	R	R	R	R	N	Y	M	W	M	Y	R	R	R	Y	K	Y	R	Y	R	G	T	T	M	M	R	M	Y	Y	0
PS529_TGTGCAGT	Y	R	M	R	R	R	N	N	Y	M	W	M	Y	R	R	R	Y	K	Y	R	Y	R	R	Y	Y	M	M	R	M	Y	Y	0
PS531_ACGTAGCA	Y	R	M	R	R	R	R	Y	Y	M	W	M	Y	R	R	R	Y	K	Y	R	Y	R	R	Y	Y	M	M	R	M	Y	Y	0
PS540_TGTGACTG	T	N	C	G	G	G	G	C	C	A	T	C	C	G	G	G	C	G	T	G	T	G	G	T	T	A	C	G	C	T	C	0
PS541_ACACGACA	Y	N	M	R	R	R	R	Y	Y	M	W	M	Y	R	R	R	Y	K	Y	R	Y	R	R	Y	Y	M	M	R	M	Y	Y	0
PS543_CAGTGTGT	Y	R	M	R	R	R	R	Y	Y	M	W	M	Y	R	R	R	Y	K	Y	R	Y	R	R	Y	Y	M	M	R	N	N	N	0
PS544_CATGATCA	T	A	C	G	G	G	G	C	C	A	T	C	C	G	G	G	C	G	T	G	T	G	G	T	T	A	C	G	C	T	C	0
PS551_CAGTCTCA	Y	R	M	R	R	R	R	Y	Y	M	W	N	Y	R	R	R	Y	K	Y	R	Y	R	R	Y	Y	M	M	R	M	Y	Y	0
PS552_GTACTCGT	Y	N	N	N	R	R	R	Y	Y	M	W	M	Y	R	R	R	Y	K	Y	R	Y	R	G	T	T	M	M	R	M	Y	Y	0
PS554_TGCATCGT	Y	R	M	R	R	R	R	Y	Y	M	W	M	Y	R	R	R	Y	K	Y	R	Y	R	R	Y	Y	M	M	R	M	Y	Y	0
PS555_TGTGACTG	Y	N	M	R	R	R	R	Y	N	M	W	M	Y	R	R	R	Y	K	Y	R	Y	R	G	T	T	M	M	R	M	Y	Y	0
PS567_GTACGCTG	Y	R	M	R	R	R	R	Y	Y	M	W	M	Y	R	R	R	Y	K	Y	R	Y	R	R	Y	Y	M	M	R	M	Y	Y	0
PS568_GTCAGTGT	Y	R	M	R	R	R	R	Y	Y	M	W	M	Y	R	R	R	Y	K	Y	R	Y	R	R	Y	Y	M	M	R	M	Y	Y	0
PS569_TGTGTGAC	Y	R	M	R	R	R	R	Y	Y	M	W	M	Y	R	R	R	Y	K	Y	R	Y	R	R	Y	Y	M	M	R	M	Y	Y	0
PS570_ACACTGAC	T	A	C	G	G	G	G	C	C	A	T	C	C	G	G	G	C	G	T	G	T	G	G	T	T	A	C	G	C	T	C	0
PS572_CACACAGT	Y	R	M	R	R	R	R	Y	Y	M	W	M	Y	R	R	R	Y	K	Y	R	Y	R	R	Y	Y	M	M	R	M	Y	Y	0
PS575_TGTGTGAC	Y	R	M	R	R	R	R	Y	Y	M	W	M	Y	R	R	R	Y	K	Y	R	Y	R	G	T	T	N	M	R	M	Y	Y	0
PS579_CACACAGT	Y	N	M	R	R	R	R	N	Y	M	W	N	Y	N	N	N	N	N	N	R	Y	R	R	Y	Y	M	M	R	M	Y	Y	0
PS582_GTCATGTG	Y	R	M	R	R	R	R	Y	Y	M	W	M	Y	R	R	R	Y	N	N	R	Y	R	R	Y	Y	M	N	N	M	Y	Y	0
PS583_TGCATCGT	Y	R	M	R	R	R	R	Y	Y	M	W	M	Y	R	R	R	Y	K	Y	R	Y	R	R	Y	Y	M	C	G	M	Y	Y	0
PS584_TGTGACTG	Y	N	M	R	R	R	R	Y	Y	M	W	M	Y	R	R	R	N	N	Y	R	Y	R	G	T	T	M	M	R	M	Y	Y	0
PS590_ACGTCTAC	Y	R	M	R	R	R	R	Y	Y	M	W	N	Y	R	R	R	Y	K	Y	R	Y	R	R	Y	Y	M	M	R	M	Y	Y	0
PS592_CATGATCA	Y	R	M	R	R	R	R	Y	Y	M	W	M	Y	R	R	R	Y	K	N	R	Y	R	G	T	T	M	M	R	M	Y	Y	0
PS593_GTACGCTG	Y	R	N	N	R	R	R	Y	Y	M	W	M	Y	R	R	R	Y	K	Y	R	Y	R	G	T	T	M	M	R	N	N	N	0
PS595_TGTGTGAC	Y	R	M	R	R	R	R	Y	Y	M	W	N	Y	R	R	R	Y	K	Y	R	Y	R	R	Y	Y	M	M	R	M	Y	Y	0
PS610_CAGTCTCA	Y	R	M	R	R	R	R	Y	Y	M	W	M	Y	R	R	R	Y	K	Y	R	Y	R	R	Y	Y	M	M	R	M	Y	Y	0
PS611_GTACTCGT	T	A	C	G	G	G	G	C	C	A	T	C	C	G	G	G	C	G	T	G	T	G	G	T	T	A	C	G	C	T	C	0
PS612_GTCATGTG	Y	R	M	R	R	R	R	Y	Y	M	W	M	Y	R	R	R	Y	K	Y	R	Y	R	R	Y	Y	M	M	R	M	Y	Y	0
PS613_TGCATCGT	Y	R	M	R	R	R	R	Y	Y	M	W	M	Y	R	R	R	Y	K	Y	R	Y	R	R	Y	Y	M	M	R	M	Y	Y	0
PS615_ACACGACA	T	A	C	G	G	G	G	C	C	A	T	C	C	G	G	G	C	G	T	G	T	G	G	T	T	A	C	G	C	T	C	0
PS629_CAGTGTGT	Y	R	M	R	R	R	R	Y	Y	M	W	M	Y	R	R	R	Y	K	Y	R	Y	R	R	Y	Y	M	M	R	M	Y	Y	0
PS630_CATGATCA	Y	R	M	R	R	R	R	Y	Y	M	W	M	Y	R	R	R	Y	K	Y	R	Y	R	R	Y	Y	M	M	R	M	Y	Y	0
PS632_GTCAGTGT	Y	R	M	R	R	R	R	Y	Y	M	W	M	Y	R	R	R	Y	K	Y	R	Y	R	R	Y	Y	M	M	R	M	Y	Y	0
PS633_TGTGTGAC	T	A	C	G	G	G	G	C	C	A	T	C	C	G	G	G	C	G	T	G	T	G	G	T	T	A	C	G	C	T	C	0
PS634_ACACTGAC	Y	N	M	R	R	R	R	Y	Y	M	W	M	Y	R	R	R	Y	K	Y	R	Y	R	R	Y	Y	M	M	R	M	Y	Y	0
PS635_ACGTAGCA	Y	R	M	R	R	R	R	Y	Y	M	W	M	Y	R	R	R	Y	K	Y	R	Y	R	R	Y	Y	M	M	R	M	Y	Y	0
PS636_CACACAGT	T	N	C	G	G	G	G	C	C	A	T	C	C	G	G	G	C	G	T	G	T	G	G	T	T	A	C	G	N	N	N	0
PS637_CAGTCTCA	Y	R	M	R	R	R	R	Y	Y	M	W	M	Y	R	R	R	Y	K	Y	R	Y	R	R	Y	Y	M	M	R	M	Y	Y	0
PS645_GTACTCGT	Y	N	M	R	R	R	N	N	Y	M	W	M	Y	R	R	R	Y	K	Y	R	Y	R	R	Y	Y	M	N	N	M	Y	Y	0
PS646_GTCATGTG	T	N	N	N	N	N	N	N	C	A	T	N	C	G	G	G	C	G	T	G	T	G	G	T	T	A	C	G	C	T	C	0
PS647_TGCATCGT	Y	N	M	R	R	R	R	Y	Y	M	W	N	Y	R	R	R	Y	K	N	R	Y	R	R	Y	Y	M	M	R	M	Y	Y	0
PS654_ACGTCTAC	Y	R	M	R	R	R	R	Y	Y	M	W	M	Y	R	R	R	Y	K	Y	R	Y	R	R	Y	Y	M	M	R	M	Y	Y	0
PS662_ACGTAGCA	Y	R	M	R	R	R	R	Y	Y	M	W	N	Y	R	R	R	Y	K	Y	R	Y	R	R	Y	Y	M	M	R	M	Y	Y	0
PS663_CACACAGT	Y	R	M	R	R	R	R	Y	Y	M	W	M	Y	R	R	R	Y	K	Y	N	N	N	G	T	T	M	M	R	M	Y	Y	0
PS664_CAGTCTCA	Y	R	M	R	R	R	R	Y	Y	M	W	M	Y	R	R	R	N	N	N	N	N	N	R	Y	Y	M	M	R	M	Y	Y	0
PS665_GTACTCGT	Y	R	M	R	N	N	R	Y	Y	M	W	M	Y	R	R	R	Y	K	Y	N	N	N	G	T	T	M	M	R	M	Y	Y	0
PS667_TGCATCGT	Y	R	M	R	R	R	R	Y	Y	M	W	M	Y	R	R	R	Y	K	Y	N	N	N	R	Y	Y	M	M	R	M	Y	Y	0
PS668_CAGTGTGT	T	N	N	N	G	G	G	C	C	A	T	C	C	G	G	G	C	G	T	G	T	G	G	T	T	A	C	N	C	T	C	0
PS669_CATGATCA	T	A	C	G	G	G	G	C	C	A	T	C	C	G	G	G	C	G	T	G	T	G	G	T	T	A	C	G	C	T	C	0
PS681_TGTGACTG	Y	R	M	R	R	R	R	Y	Y	M	W	M	Y	R	R	R	Y	K	Y	R	Y	R	G	T	T	M	M	R	M	Y	Y	0
PS685_TGTGTGAC	T	A	N	N	G	G	G	C	C	A	T	C	C	G	G	G	C	G	T	G	T	G	G	T	T	A	C	G	C	T	C	0
PS686_ACACTGAC	Y	R	M	R	R	R	R	Y	Y	M	W	M	Y	R	R	R	Y	K	Y	R	Y	R	R	Y	Y	M	M	R	M	Y	Y	0
PS687_ACGTAGCA	Y	N	M	R	R	R	R	Y	Y	M	W	M	Y	R	R	R	Y	K	Y	R	Y	R	R	Y	Y	M	M	R	M	Y	Y	0
PS688_CACACAGT	Y	N	M	R	R	R	R	Y	Y	M	W	M	Y	R	R	R	Y	K	Y	R	Y	R	R	Y	Y	M	M	R	M	N	N	0
PS689_CAGTCTCA	Y	R	M	R	N	N	N	N	Y	M	W	N	Y	R	R	R	Y	K	Y	R	Y	R	R	Y	Y	M	A	A	M	Y	Y	0
PS690_GTACTCGT	Y	N	N	N	N	N	R	Y	N	M	W	M	Y	R	R	R	Y	K	T	R	Y	R	R	Y	Y	M	M	R	N	N	N	0
PS694_GTCATGTG	Y	R	N	R	R	R	R	Y	Y	M	W	M	Y	R	R	R	Y	K	Y	R	Y	R	R	Y	Y	M	M	R	M	Y	Y	0
PS695_TGCATCGT	Y	R	M	R	R	R	R	Y	N	M	W	M	Y	R	R	R	Y	K	Y	R	Y	R	R	Y	Y	M	M	R	M	Y	Y	0
PS696_TGTGACTG	Y	R	M	R	R	R	R	Y	Y	M	W	M	Y	R	R	R	Y	K	Y	R	Y	R	R	Y	Y	M	M	R	M	Y	Y	0
PS697_ACACGACA	Y	R	M	R	R	R	R	Y	Y	M	W	N	Y	R	R	R	Y	K	Y	R	Y	R	R	Y	Y	M	N	R	N	N	N	0
PS698_ACGTCTAC	T	R	C	G	G	G	G	C	C	A	T	C	C	N	N	G	C	G	T	G	T	G	G	T	T	N	C	G	C	T	C	0
PS700_CATGATCA	Y	R	M	R	R	R	R	Y	Y	M	W	M	Y	R	R	R	Y	K	Y	R	Y	R	R	Y	Y	M	M	R	M	Y	Y	0
PS701_GTACGCTG	Y	R	N	N	R	R	R	Y	Y	M	W	M	Y	R	R	R	Y	K	Y	R	Y	R	R	Y	Y	M	M	R	N	N	N	0
PS246_ACGTCTAC	C	N	A	A	A	A	A	T	T	C	A	M	N	N	N	A	T	T	N	A	C	A	A	C	C	C	A	A	A	C	T	1
PS249_GTACGCTG	C	G	N	N	N	N	N	T	T	C	A	A	T	A	A	A	T	T	N	A	C	A	A	C	C	C	A	A	A	C	T	1
PS250_GTCAGTGT	C	G	M	R	A	A	A	T	T	N	N	N	T	A	A	A	N	N	N	A	C	A	A	C	C	C	N	N	A	C	T	1
PS251_TGTGTGAC	C	N	A	A	A	A	N	N	T	C	A	A	T	A	A	A	T	T	C	A	C	A	A	C	C	C	A	A	A	C	T	1
PS339_ACGTCTAC	C	G	N	N	R	R	N	N	T	C	A	A	T	N	R	N	N	N	N	N	N	N	A	C	C	C	A	A	A	C	T	1
PS354_ACACTGAC	C	G	N	A	A	A	A	T	N	C	A	A	T	A	A	A	T	T	C	A	C	A	A	C	C	C	N	N	N	N	T	1
PS356_CACACAGT	C	G	A	A	A	A	A	T	N	C	A	A	T	A	A	A	T	T	C	A	C	A	R	Y	Y	C	A	A	N	N	T	1
PS357_CAGTCTCA	C	G	A	A	A	A	A	T	T	C	A	A	T	A	A	A	T	T	C	A	C	A	A	C	C	C	A	A	N	N	T	1
PS359_GTCATGTG	C	G	A	A	A	A	A	T	T	C	A	A	T	A	A	A	T	T	C	A	C	A	R	Y	Y	C	N	N	N	N	N	1
PS362_ACACGACA	C	G	A	A	A	A	A	T	N	C	A	A	T	A	A	A	T	T	C	A	C	A	R	Y	Y	C	A	A	A	C	T	1
PS364_CAGTGTGT	C	N	A	A	A	A	A	T	T	C	A	A	T	A	A	A	T	T	C	A	C	A	A	C	C	C	A	A	A	C	T	1
PS380_CATGATCA	C	G	A	A	A	A	A	T	T	C	A	A	T	A	A	A	T	T	C	A	C	A	A	C	C	C	A	A	N	N	N	1
PS382_GTCAGTGT	C	G	N	N	A	A	A	T	N	C	A	N	T	A	A	A	T	T	C	A	C	A	R	Y	Y	C	N	N	A	C	T	1
PS384_TGTGCAGT	C	G	N	N	A	A	A	T	T	C	A	A	T	A	A	A	T	T	C	A	C	A	R	Y	Y	C	A	A	A	C	T	1
PS386_ACGTAGCA	C	G	A	A	A	A	A	T	T	C	A	A	T	A	A	A	T	T	C	A	C	A	R	Y	Y	C	A	A	N	N	T	1
PS391_TGCATCGT	C	G	A	A	A	A	A	T	T	C	A	A	T	A	A	A	T	T	C	A	C	A	R	Y	Y	N	A	A	N	N	N	1
PS392_TGTGACTG	N	G	A	A	A	A	A	T	T	C	A	A	T	A	A	A	T	T	C	A	C	A	A	C	C	C	A	A	A	C	T	1
PS396_CATGATCA	C	G	A	A	N	A	A	T	T	C	A	A	T	A	A	A	T	T	C	A	C	A	R	Y	Y	C	A	A	A	C	T	1
PS405_TGTGCAGT	C	G	A	A	A	A	A	T	T	C	A	A	T	A	A	A	T	T	C	A	C	A	R	Y	Y	C	A	A	N	N	T	1
PS406_ACACTGAC	C	G	A	A	A	A	A	T	T	C	A	A	T	A	A	A	T	T	C	A	C	A	A	C	C	C	A	A	N	N	N	1
PS407_ACGTAGCA	C	G	A	A	A	A	A	T	N	C	A	A	T	A	A	A	T	T	C	A	C	A	A	C	C	C	A	A	A	C	T	1
PS408_CACACAGT	C	G	A	A	A	A	A	T	T	C	A	A	T	A	A	A	T	T	C	A	C	A	R	Y	Y	C	A	A	A	C	T	1
PS410_GTACTCGT	C	N	A	A	A	A	A	T	N	C	A	A	T	A	A	A	T	T	N	A	C	A	R	Y	Y	C	A	A	N	N	N	1
PS411_GTCATGTG	C	G	A	A	A	A	N	N	T	C	A	A	T	A	A	A	T	T	C	A	C	A	A	C	C	C	A	A	N	N	N	1
PS413_TGTGACTG	C	G	A	A	A	A	A	T	N	C	A	A	T	A	A	A	T	T	C	A	C	A	R	Y	Y	C	A	N	N	N	T	1
PS416_CAGTGTGT	C	N	A	A	A	A	A	T	T	C	A	A	T	A	A	A	T	T	C	A	C	A	A	C	C	C	A	A	A	C	T	1
PS430_TGTGTGAC	C	N	N	N	A	A	A	T	T	C	A	A	T	A	A	A	T	T	C	A	C	A	R	Y	Y	C	A	A	A	C	T	1
PS432_ACACTGAC	C	G	N	A	A	A	A	T	T	C	A	A	T	A	A	A	T	T	C	A	C	A	A	C	C	C	A	A	N	N	T	1
PS435_CAGTCTCA	C	G	A	A	A	A	A	T	T	C	A	A	T	A	A	A	T	T	C	A	C	A	A	C	C	C	A	A	A	C	T	1
PS445_GTCATGTG	C	G	A	A	A	A	A	T	T	C	A	A	T	A	A	A	T	T	C	A	C	A	R	Y	Y	C	N	N	A	C	T	1
PS446_TGCATCGT	C	N	A	A	A	A	A	T	T	C	A	A	T	N	A	A	T	T	C	A	C	A	A	C	C	C	A	A	A	C	T	1
PS448_ACACGACA	C	N	A	A	A	A	A	T	T	C	A	A	T	A	A	A	T	T	C	A	C	A	R	Y	Y	C	A	A	A	C	T	1
PS449_ACGTCTAC	C	G	A	A	A	A	A	T	T	C	A	A	T	A	A	A	T	T	C	A	C	A	A	C	C	C	A	A	A	C	T	1
PS452_ACGTAGCA	C	G	N	N	A	A	N	N	N	C	A	N	T	A	A	A	T	T	N	A	C	A	R	Y	Y	C	N	N	N	N	N	1
PS464_GTCATGTG	C	G	N	N	A	A	N	N	N	C	A	N	T	A	A	A	T	T	C	A	C	A	A	C	C	C	N	N	N	N	N	1
PS468_ACGTCTAC	C	N	N	N	A	A	N	N	N	C	A	N	T	A	A	A	T	T	C	A	C	A	R	Y	Y	C	N	N	N	N	N	1
PS469_CAGTGTGT	C	G	A	A	A	A	A	T	N	C	A	A	T	A	A	A	T	T	C	A	C	A	A	C	C	C	N	N	A	C	T	1
PS473_TGTGTGAC	C	G	A	A	A	A	N	N	N	C	A	N	T	A	A	A	T	T	C	A	C	A	A	C	C	C	A	A	A	C	T	1
PS489_TGTGCAGT	C	G	N	N	A	A	A	N	N	C	A	N	T	A	A	A	T	T	C	A	C	A	A	C	C	C	A	A	N	N	N	1
PS490_CATGATCA	C	G	A	A	A	A	A	N	N	C	A	A	T	A	A	A	T	T	C	A	C	A	R	Y	Y	C	A	N	A	C	T	1
PS495_ACACTGAC	C	G	A	A	A	A	A	T	T	C	A	A	T	A	A	A	T	T	C	A	C	A	R	Y	Y	C	A	A	A	C	T	1
PS500_GTCATGTG	C	G	A	A	A	A	A	T	T	C	A	A	T	A	A	A	T	T	C	A	C	A	R	Y	Y	C	A	A	A	C	T	1
PS521_TGTGACTG	C	G	A	A	A	A	A	T	T	C	A	A	T	A	A	A	T	T	C	A	C	A	R	Y	Y	C	A	A	A	C	T	1
PS523_ACGTCTAC	C	G	A	A	A	A	A	T	T	C	A	A	T	A	A	A	T	T	C	A	C	A	R	Y	Y	C	A	A	N	N	N	1
PS525_CATGATCA	C	G	A	A	A	A	A	N	N	C	A	A	T	A	A	A	T	T	C	A	C	A	R	Y	Y	C	A	A	A	C	T	1
PS528_TGTGTGAC	C	G	N	N	A	A	A	T	T	C	A	N	T	N	N	N	N	N	N	A	C	A	A	C	C	C	A	A	A	C	T	1
PS530_ACACTGAC	C	G	A	A	A	A	A	T	N	C	A	A	T	A	A	A	T	T	C	A	C	A	R	Y	Y	C	A	A	A	C	T	1
PS542_ACGTCTAC	C	G	A	A	A	A	A	T	T	C	A	A	T	A	A	N	N	N	N	N	N	N	A	C	C	N	A	A	A	C	T	1
PS550_CACACAGT	C	G	A	A	A	A	A	T	T	C	A	N	T	A	A	A	T	T	N	A	C	A	A	C	C	C	A	A	A	C	T	1
PS553_GTCATGTG	C	G	A	A	A	A	A	N	T	C	A	A	T	A	A	A	T	T	C	A	C	A	R	Y	Y	C	A	A	A	C	T	1
PS556_ACACGACA	C	N	A	A	A	A	A	T	N	C	A	N	T	A	A	A	T	T	C	A	C	A	R	Y	Y	C	A	A	N	N	N	1
PS557_ACGTCTAC	C	G	A	A	A	A	A	N	T	C	A	A	T	A	A	A	T	T	N	A	C	A	R	Y	Y	C	N	N	N	N	N	1
PS558_CAGTGTGT	C	G	A	A	A	A	A	N	T	C	A	A	T	A	A	A	T	T	C	A	C	A	A	C	C	C	A	A	A	C	T	1
PS559_CATGATCA	C	N	A	A	A	A	A	T	T	C	A	A	T	A	A	A	T	N	N	A	C	A	R	Y	Y	N	A	A	A	C	T	1
PS560_GTACGCTG	C	G	A	A	A	A	A	T	N	C	A	N	T	N	A	A	T	T	C	A	C	A	R	Y	Y	C	A	A	A	C	T	1
PS561_GTCAGTGT	C	G	A	A	A	A	A	T	T	C	A	A	T	A	A	A	T	T	C	A	C	A	A	C	C	C	A	A	A	C	T	1
PS571_ACGTAGCA	C	G	A	A	A	A	A	T	T	C	A	A	T	A	A	A	T	T	C	A	C	A	A	C	C	C	A	A	A	C	T	1
PS576_TGTGCAGT	C	G	A	A	A	A	A	T	T	C	A	A	T	A	A	A	T	T	N	A	C	A	A	C	N	N	A	A	N	N	T	1
PS577_ACACTGAC	C	G	A	A	A	A	A	T	T	C	A	N	T	A	A	A	T	T	C	A	C	A	R	Y	Y	C	A	A	A	C	T	1
PS578_ACGTAGCA	C	G	A	A	A	A	A	T	T	C	A	N	T	A	A	A	T	T	C	A	C	A	R	Y	Y	C	A	A	A	C	T	1
PS580_CAGTCTCA	C	G	A	A	A	A	A	T	T	C	A	A	T	A	A	A	T	T	C	A	C	A	R	Y	Y	C	A	A	A	C	T	1
PS581_GTACTCGT	C	G	A	A	A	A	A	T	T	C	A	A	T	A	A	A	N	N	N	A	C	A	R	Y	Y	N	A	A	A	C	T	1
PS589_ACACGACA	C	G	A	A	A	A	A	T	N	C	A	N	T	A	A	A	N	N	N	A	C	A	R	Y	Y	C	A	A	A	C	T	1
PS591_CAGTGTGT	C	G	A	A	A	A	A	N	T	C	A	A	T	A	A	A	T	T	C	A	C	A	R	Y	Y	C	A	A	A	C	T	1
PS594_GTCAGTGT	C	G	A	A	A	A	A	T	T	C	A	A	T	A	A	A	T	N	N	A	C	A	R	Y	Y	N	A	A	A	C	T	1
PS596_TGTGCAGT	C	G	A	A	A	A	A	N	T	C	A	A	T	A	A	A	T	T	C	A	C	A	R	Y	Y	C	A	A	A	C	T	1
PS614_TGTGACTG	C	G	A	A	A	A	A	T	T	C	A	A	T	A	A	A	T	T	C	A	C	A	A	C	C	C	A	A	A	C	T	1
PS628_ACGTCTAC	C	G	A	A	A	A	A	T	T	C	A	A	T	A	A	A	T	T	C	A	C	A	A	C	C	C	A	A	A	C	T	1
PS631_GTACGCTG	C	G	A	A	A	A	A	T	T	C	A	A	T	A	A	A	T	T	C	A	C	A	A	C	C	C	A	A	A	C	T	1
PS648_TGTGACTG	C	G	N	N	A	A	N	N	T	C	A	A	T	A	A	A	T	T	C	A	C	A	A	C	C	C	A	A	A	C	T	1
PS649_ACACGACA	C	G	N	A	A	A	A	T	T	C	A	A	T	A	A	A	T	T	C	A	C	A	A	C	C	C	A	A	A	C	T	1
PS661_ACACTGAC	C	G	N	N	A	A	A	N	T	C	A	A	T	A	A	A	T	N	N	N	N	N	R	Y	Y	C	A	A	A	C	T	1
PS666_GTCATGTG	C	G	A	A	A	A	A	N	T	C	A	N	T	A	A	A	T	N	N	N	N	N	R	Y	Y	C	A	A	A	C	T	1
PS670_GTACGCTG	C	G	N	N	A	A	A	T	T	C	A	A	T	A	A	A	T	T	C	A	C	A	A	N	N	N	A	A	A	C	T	1
PS671_GTCAGTGT	C	N	N	N	A	A	N	N	T	N	N	N	T	N	N	A	N	N	N	A	C	A	N	N	N	C	N	N	N	N	N	1
PS682_ACACGACA	C	G	A	A	A	A	A	N	T	C	A	N	T	A	N	A	T	T	N	N	N	N	R	Y	Y	C	A	A	A	C	T	1
PS704_TGTGTGAC	C	G	A	A	A	A	A	T	T	C	A	A	T	A	A	A	T	T	C	A	C	A	N	C	C	C	A	A	A	C	T	1

## Sheet: Table 11b) Rays_GQ30
Diagnostic = *		*	*	*	*	*	*	*	*	*	*	*	*	*	*	*				*
CHROM		Hmel218003	Hmel218003	Hmel218003	Hmel218003	Hmel218003	Hmel218003	Hmel218003	Hmel218003	Hmel218003	Hmel218003	Hmel218003	Hmel218003	Hmel218003	Hmel218003	Hmel218003	Hmel218003	Hmel218003	Hmel218003	Hmel218003
POS		842688	915024	915026	915109	929281	929283	957111	982636	982652	982682	982734	982744	982788	982791	982793	987377	987651	987679	987701
PS243_TGCATCGT	0	Y	R	R	R	M	W	Y	N	N	R	Y	K	R	Y	R	R	Y	Y	M
PS244_TGTGACTG	0	Y	R	R	R	M	W	Y	R	R	R	Y	K	R	Y	R	R	Y	Y	M
PS245_ACACGACA	0	Y	R	R	R	M	W	Y	R	R	R	Y	K	R	Y	R	R	Y	Y	M
PS247_CAGTGTGT	0	T	G	G	N	M	W	C	N	N	N	N	N	G	T	G	G	N	N	N
PS248_CATGATCA	0	Y	R	R	R	M	W	Y	R	R	R	Y	K	R	Y	R	R	Y	Y	M
PS282_ACACTGAC	0	Y	R	R	R	M	W	Y	R	R	R	Y	K	R	Y	R	R	Y	Y	M
PS283_ACGTAGCA	0	Y	R	R	R	M	W	Y	R	R	R	Y	K	R	Y	R	R	Y	Y	M
PS284_CACACAGT	0	T	G	G	G	A	T	C	G	G	G	C	G	G	T	G	G	T	T	A
PS285_CAGTCTCA	0	Y	R	R	R	M	W	Y	G	G	N	Y	K	R	Y	R	R	Y	Y	M
PS286_GTACTCGT	0	Y	R	R	R	M	W	Y	R	R	R	Y	K	R	Y	R	R	Y	Y	M
PS287_GTCATGTG	0	Y	R	R	R	M	W	Y	R	R	R	Y	K	R	Y	R	R	Y	Y	M
PS288_TGCATCGT	0	Y	R	R	R	M	W	Y	R	R	R	Y	K	R	Y	R	R	Y	Y	M
PS337_TGTGACTG	0	Y	R	R	R	M	W	Y	R	R	R	Y	K	R	Y	R	R	Y	Y	M
PS338_ACACGACA	0	Y	R	R	R	M	W	Y	R	R	R	Y	K	R	Y	R	R	Y	Y	M
PS340_CAGTGTGT	0	T	G	G	N	A	T	C	N	N	G	N	N	G	T	G	G	T	T	A
PS355_ACGTAGCA	0	Y	R	R	R	M	W	Y	R	R	R	Y	K	R	Y	R	R	Y	Y	M
PS358_GTACTCGT	0	Y	R	R	R	M	W	Y	R	R	R	Y	K	R	Y	R	G	T	T	M
PS361_TGTGACTG	0	Y	R	R	R	M	W	Y	R	R	R	Y	K	R	Y	R	G	T	T	M
PS363_ACGTCTAC	0	Y	R	R	R	M	W	Y	R	R	R	Y	K	R	Y	R	G	T	T	M
PS375_CATGATCA	0	Y	R	R	R	M	W	Y	R	R	R	Y	K	R	Y	R	R	Y	Y	M
PS376_GTACGCTG	0	Y	R	R	R	M	W	Y	R	R	R	Y	K	R	Y	R	R	Y	Y	M
PS377_GTCAGTGT	0	T	N	N	N	A	T	C	N	N	N	N	N	G	T	G	G	T	T	A
PS378_TGTGTGAC	0	N	G	G	N	A	T	C	G	G	G	C	N	G	T	G	G	T	T	N
PS379_ACACTGAC	0	Y	R	R	R	M	W	Y	R	R	R	Y	K	R	Y	R	R	Y	Y	M
PS381_GTACGCTG	0	Y	R	R	R	M	W	Y	R	R	R	Y	K	R	Y	R	R	Y	Y	M
PS383_TGTGTGAC	0	Y	R	R	R	M	W	Y	R	R	R	Y	K	R	Y	R	G	T	T	M
PS385_ACACTGAC	0	Y	R	R	R	M	W	Y	R	R	R	Y	K	R	Y	R	R	Y	Y	M
PS387_CACACAGT	0	Y	R	R	R	M	W	Y	R	R	R	Y	K	R	Y	R	R	Y	Y	M
PS388_CAGTCTCA	0	Y	R	R	R	M	W	Y	R	R	R	Y	K	R	Y	R	R	Y	Y	M
PS389_GTACTCGT	0	Y	R	R	R	M	W	Y	N	N	N	Y	K	R	Y	R	R	Y	Y	M
PS390_GTCATGTG	0	Y	R	R	R	M	W	Y	R	R	R	Y	K	R	Y	R	G	T	T	M
PS393_ACACGACA	0	Y	R	R	R	M	W	Y	R	R	R	Y	K	R	Y	R	R	Y	Y	M
PS394_ACGTCTAC	0	Y	R	R	R	M	W	Y	R	R	R	Y	K	R	Y	R	R	Y	Y	M
PS395_CAGTGTGT	0	Y	R	R	R	M	W	Y	R	R	R	Y	K	R	Y	R	R	Y	Y	M
PS397_GTACGCTG	0	Y	G	G	R	M	W	Y	R	R	R	Y	K	R	Y	R	G	T	T	M
PS398_GTCAGTGT	0	Y	R	R	R	M	W	Y	R	R	R	Y	K	R	Y	R	R	Y	Y	M
PS399_TGTGTGAC	0	Y	N	N	R	M	W	Y	R	R	R	Y	K	R	Y	R	R	Y	Y	M
PS409_CAGTCTCA	0	Y	R	R	R	M	W	Y	R	R	R	Y	K	R	Y	R	G	T	T	M
PS412_TGCATCGT	0	Y	R	R	R	M	W	Y	R	R	R	Y	K	R	Y	R	R	Y	Y	M
PS414_ACACGACA	0	Y	R	R	R	M	W	Y	R	R	R	Y	K	R	Y	R	G	T	T	M
PS415_ACGTCTAC	0	Y	R	R	R	M	W	Y	R	R	R	Y	K	R	Y	R	R	Y	Y	M
PS417_CATGATCA	0	Y	R	R	R	M	W	Y	R	R	R	Y	K	R	Y	R	R	Y	Y	M
PS418_GTACGCTG	0	Y	R	R	R	M	W	Y	R	R	R	Y	K	R	Y	R	G	T	T	M
PS419_GTCAGTGT	0	Y	R	R	R	M	W	Y	R	R	R	Y	K	R	Y	R	R	Y	Y	M
PS431_TGTGCAGT	0	Y	R	R	R	M	W	Y	R	R	R	Y	K	R	Y	R	G	T	T	M
PS433_ACGTAGCA	0	Y	R	R	R	M	W	Y	R	R	R	Y	K	R	Y	R	R	Y	Y	M
PS434_CACACAGT	0	Y	R	R	R	M	W	Y	R	R	R	Y	K	R	Y	R	R	Y	Y	M
PS444_GTACTCGT	0	Y	R	R	R	M	W	Y	R	R	R	Y	K	R	Y	R	G	T	T	M
PS447_TGTGACTG	0	Y	R	R	R	M	W	Y	R	R	R	Y	K	R	Y	R	G	T	T	M
PS450_CAGTGTGT	0	Y	R	R	R	M	W	Y	R	R	R	Y	K	R	Y	R	R	Y	Y	M
PS451_ACACTGAC	0	Y	N	N	N	M	W	Y	N	N	N	N	N	N	N	N	R	N	Y	N
PS453_CACACAGT	0	Y	R	R	R	M	W	Y	R	R	R	Y	K	R	Y	R	G	N	T	M
PS454_CAGTCTCA	0	Y	R	R	N	M	W	Y	R	R	R	N	N	R	Y	R	G	N	N	M
PS455_GTACTCGT	0	Y	N	N	N	M	W	Y	R	R	R	Y	K	R	Y	R	G	N	N	M
PS465_TGCATCGT	0	Y	R	R	R	M	W	Y	R	R	R	Y	K	R	Y	R	G	T	T	M
PS466_TGTGACTG	0	Y	R	R	N	M	W	Y	R	R	R	Y	K	R	Y	R	G	N	T	M
PS467_ACACGACA	0	Y	R	R	R	M	W	Y	R	R	R	Y	K	R	Y	R	R	Y	Y	M
PS470_CATGATCA	0	Y	N	R	R	M	W	Y	R	R	R	Y	K	R	Y	R	R	Y	Y	M
PS471_GTACGCTG	0	Y	R	R	R	M	W	Y	R	R	R	Y	K	R	Y	R	R	Y	Y	M
PS472_GTCAGTGT	0	Y	R	R	N	M	W	Y	R	R	R	Y	K	R	Y	R	R	Y	Y	M
PS483_ACGTAGCA	0	Y	R	R	R	M	W	Y	R	R	R	Y	K	R	Y	R	R	Y	Y	M
PS484_CACACAGT	0	Y	R	R	R	M	W	Y	R	R	R	Y	K	R	Y	R	R	Y	Y	M
PS485_CAGTCTCA	0	T	G	G	N	A	T	C	G	G	G	C	G	G	T	G	G	T	T	A
PS486_GTACTCGT	0	Y	R	R	R	M	W	Y	R	R	R	Y	K	R	Y	R	R	Y	Y	M
PS487_GTCATGTG	0	T	G	G	G	A	T	C	G	G	G	N	N	G	T	G	G	N	N	N
PS488_TGCATCGT	0	Y	R	R	R	M	W	Y	R	R	R	Y	K	R	Y	R	R	Y	Y	M
PS491_GTACGCTG	0	Y	R	R	R	M	W	Y	R	R	R	Y	K	R	Y	R	R	Y	Y	M
PS492_GTCAGTGT	0	Y	R	R	R	M	W	Y	R	R	R	Y	K	R	Y	R	R	Y	Y	M
PS493_TGTGTGAC	0	Y	R	R	R	M	W	Y	R	R	R	Y	K	R	Y	R	G	T	T	M
PS494_TGTGCAGT	0	Y	R	R	R	M	W	Y	R	R	R	Y	K	R	Y	R	R	Y	Y	M
PS496_ACGTAGCA	0	Y	R	R	R	M	W	Y	R	R	R	Y	K	R	Y	R	G	T	T	M
PS497_CACACAGT	0	Y	R	R	R	M	W	Y	R	R	R	Y	K	R	Y	R	G	T	T	M
PS498_CAGTCTCA	0	Y	R	R	R	M	W	Y	R	R	R	Y	K	R	Y	R	R	Y	Y	M
PS499_GTACTCGT	0	Y	R	R	R	M	W	Y	R	R	R	Y	K	R	Y	R	G	T	T	N
PS520_TGCATCGT	0	Y	R	R	N	M	W	Y	R	R	R	Y	K	R	Y	R	R	Y	Y	M
PS522_ACACGACA	0	Y	R	R	R	M	W	Y	R	R	R	Y	K	R	Y	R	R	Y	Y	M
PS524_CAGTGTGT	0	Y	R	R	R	N	W	Y	R	R	R	Y	K	R	Y	R	R	Y	Y	M
PS526_GTACGCTG	0	Y	R	R	R	M	W	Y	R	R	R	Y	K	R	Y	R	R	Y	Y	M
PS527_GTCAGTGT	0	Y	R	R	N	M	W	Y	R	R	R	Y	K	R	Y	R	G	T	T	M
PS529_TGTGCAGT	0	Y	R	R	N	M	W	Y	R	R	R	Y	K	R	Y	R	R	Y	Y	M
PS531_ACGTAGCA	0	Y	R	R	R	M	W	Y	R	R	R	Y	K	R	Y	R	R	Y	Y	M
PS540_TGTGACTG	0	T	G	G	G	A	T	C	G	G	G	C	G	G	T	G	G	T	T	A
PS541_ACACGACA	0	Y	R	R	R	M	W	Y	R	R	R	Y	K	R	Y	R	R	Y	Y	M
PS543_CAGTGTGT	0	Y	R	R	R	M	W	Y	R	R	R	Y	K	R	Y	R	R	Y	Y	M
PS544_CATGATCA	0	T	G	G	G	A	T	C	G	G	G	C	G	G	T	G	G	T	T	A
PS551_CAGTCTCA	0	Y	R	R	R	M	W	Y	R	R	R	Y	K	R	Y	R	R	Y	Y	M
PS552_GTACTCGT	0	Y	R	R	R	M	W	Y	R	R	R	Y	K	R	Y	R	G	T	T	M
PS554_TGCATCGT	0	Y	R	R	R	M	W	Y	R	R	R	Y	K	R	Y	R	R	Y	Y	M
PS555_TGTGACTG	0	Y	R	R	R	M	W	Y	R	R	R	Y	K	R	Y	R	G	T	T	M
PS567_GTACGCTG	0	Y	R	R	R	M	W	Y	R	R	R	Y	K	R	Y	R	R	Y	Y	M
PS568_GTCAGTGT	0	Y	R	R	R	M	W	Y	R	R	R	Y	K	R	Y	R	R	Y	Y	M
PS569_TGTGTGAC	0	Y	R	R	R	M	W	Y	R	R	R	Y	K	R	Y	R	R	Y	Y	M
PS570_ACACTGAC	0	T	G	G	G	A	T	C	G	G	G	C	G	G	T	G	G	T	T	A
PS572_CACACAGT	0	Y	R	R	R	M	W	Y	R	R	R	Y	K	R	Y	R	R	Y	Y	M
PS575_TGTGTGAC	0	Y	R	R	R	M	W	Y	R	R	R	Y	K	R	Y	R	G	T	T	N
PS579_CACACAGT	0	Y	R	R	R	M	W	Y	N	N	N	N	N	R	Y	R	R	N	Y	M
PS582_GTCATGTG	0	Y	R	R	R	M	W	Y	R	R	R	Y	N	R	Y	R	R	Y	Y	M
PS583_TGCATCGT	0	Y	R	R	R	M	W	Y	R	R	R	Y	K	R	Y	R	R	Y	Y	M
PS584_TGTGACTG	0	Y	R	R	R	M	W	Y	R	R	R	N	N	R	Y	R	G	T	T	M
PS590_ACGTCTAC	0	Y	R	R	R	M	W	Y	R	R	R	Y	K	R	Y	R	R	Y	Y	M
PS592_CATGATCA	0	Y	R	R	R	M	W	Y	R	R	R	Y	K	R	Y	R	G	T	T	M
PS593_GTACGCTG	0	Y	R	R	N	M	W	Y	R	R	R	Y	N	R	Y	R	G	N	N	M
PS595_TGTGTGAC	0	Y	R	R	R	M	W	Y	R	R	R	Y	K	R	Y	R	R	Y	Y	M
PS610_CAGTCTCA	0	Y	R	R	R	M	W	Y	R	R	R	Y	K	R	Y	R	R	Y	Y	M
PS611_GTACTCGT	0	T	G	G	G	A	T	C	G	G	G	C	G	G	T	G	G	T	T	A
PS612_GTCATGTG	0	Y	R	R	R	M	W	Y	R	R	R	Y	K	R	Y	R	R	Y	Y	M
PS613_TGCATCGT	0	Y	R	R	R	M	W	Y	R	R	R	Y	K	R	Y	R	R	Y	Y	M
PS615_ACACGACA	0	T	G	G	G	A	T	C	G	G	G	C	G	G	T	G	G	T	T	A
PS629_CAGTGTGT	0	Y	R	R	R	M	W	Y	R	R	R	Y	K	R	Y	R	R	Y	Y	M
PS630_CATGATCA	0	Y	R	R	R	M	W	Y	R	R	R	Y	K	R	Y	R	R	Y	Y	M
PS632_GTCAGTGT	0	Y	R	R	R	M	W	Y	R	R	R	Y	K	R	Y	R	R	Y	Y	M
PS633_TGTGTGAC	0	T	G	G	G	A	T	C	G	G	G	C	G	G	T	G	G	T	T	A
PS634_ACACTGAC	0	Y	R	R	R	M	W	Y	R	R	R	Y	K	R	Y	R	R	Y	Y	M
PS635_ACGTAGCA	0	Y	R	R	R	M	W	Y	R	R	R	Y	K	R	Y	R	R	Y	Y	M
PS636_CACACAGT	0	T	G	G	G	A	T	C	G	G	G	C	G	G	T	G	G	T	T	A
PS637_CAGTCTCA	0	Y	R	R	R	M	W	Y	R	R	R	Y	K	R	Y	R	R	Y	Y	M
PS645_GTACTCGT	0	Y	R	R	N	M	W	Y	R	R	R	Y	K	R	Y	R	R	Y	Y	M
PS646_GTCATGTG	0	N	N	N	N	N	N	C	G	G	G	C	G	G	T	G	G	T	T	A
PS647_TGCATCGT	0	Y	R	R	R	M	W	Y	R	R	R	Y	K	R	Y	R	R	Y	Y	M
PS654_ACGTCTAC	0	Y	R	R	R	M	W	Y	R	R	R	Y	K	R	Y	R	R	Y	Y	M
PS662_ACGTAGCA	0	Y	R	R	R	M	W	Y	R	R	R	Y	K	R	Y	R	R	Y	Y	M
PS663_CACACAGT	0	Y	R	R	R	M	W	Y	R	R	R	Y	K	N	N	N	G	T	T	M
PS664_CAGTCTCA	0	Y	R	R	R	M	W	Y	R	R	R	N	N	N	N	N	R	Y	Y	M
PS665_GTACTCGT	0	Y	N	N	R	M	W	Y	R	R	R	Y	K	N	N	N	G	T	T	M
PS667_TGCATCGT	0	Y	R	R	R	M	W	Y	R	R	R	Y	K	N	N	N	R	Y	Y	M
PS668_CAGTGTGT	0	T	N	N	G	A	T	C	G	G	G	C	G	G	T	G	G	T	T	A
PS669_CATGATCA	0	T	G	G	G	A	T	C	G	G	G	C	G	G	T	G	G	T	T	N
PS681_TGTGACTG	0	Y	R	R	R	M	W	Y	R	R	R	Y	K	R	Y	R	G	T	T	M
PS685_TGTGTGAC	0	T	G	G	G	A	T	C	G	G	G	C	G	G	T	G	G	T	T	A
PS686_ACACTGAC	0	Y	R	R	R	M	W	Y	R	R	R	Y	K	R	Y	R	R	Y	Y	M
PS687_ACGTAGCA	0	Y	R	R	R	M	W	Y	R	R	R	Y	K	R	Y	R	R	Y	Y	M
PS688_CACACAGT	0	Y	R	R	R	M	W	Y	R	R	R	Y	K	R	Y	R	R	Y	Y	M
PS689_CAGTCTCA	0	Y	N	N	N	M	W	Y	R	R	R	Y	K	R	Y	R	R	Y	Y	M
PS690_GTACTCGT	0	Y	N	N	R	M	W	Y	R	R	R	Y	K	R	Y	R	R	Y	Y	M
PS694_GTCATGTG	0	Y	R	R	R	M	W	Y	R	R	R	Y	K	R	Y	R	R	Y	Y	M
PS695_TGCATCGT	0	Y	R	R	R	M	W	Y	R	R	R	Y	K	R	Y	R	R	Y	Y	M
PS696_TGTGACTG	0	Y	R	R	R	M	W	Y	R	R	R	Y	K	R	Y	R	R	Y	Y	M
PS697_ACACGACA	0	Y	R	R	R	M	W	Y	R	R	R	Y	K	R	Y	R	R	Y	Y	N
PS698_ACGTCTAC	0	T	G	G	G	A	T	C	N	N	G	C	G	G	T	G	G	T	T	N
PS700_CATGATCA	0	Y	R	R	R	M	W	Y	R	R	R	Y	K	R	Y	R	R	Y	Y	M
PS701_GTACGCTG	0	Y	R	R	R	M	W	Y	R	R	R	Y	K	R	Y	R	R	Y	Y	M
PS246_ACGTCTAC	1	N	A	A	A	N	N	N	N	N	A	N	N	A	N	N	A	C	C	C
PS249_GTACGCTG	1	C	N	N	N	C	A	T	A	A	A	N	N	A	C	A	A	C	C	N
PS250_GTCAGTGT	1	C	A	A	A	N	N	T	A	A	A	N	N	A	C	A	A	C	C	C
PS251_TGTGTGAC	1	C	N	A	N	C	A	T	A	A	A	T	T	A	C	A	A	C	C	C
PS339_ACGTCTAC	1	C	N	N	N	C	A	T	N	N	N	N	N	N	N	N	A	C	C	C
PS354_ACACTGAC	1	C	A	A	A	C	A	T	A	A	A	T	T	A	C	A	A	C	C	C
PS356_CACACAGT	1	C	A	A	A	C	A	T	A	A	A	T	T	A	C	A	R	Y	Y	C
PS357_CAGTCTCA	1	C	A	A	A	C	A	T	A	A	A	T	T	A	C	A	A	C	C	C
PS359_GTCATGTG	1	C	A	A	A	C	A	T	A	A	A	T	T	A	C	A	R	Y	Y	C
PS362_ACACGACA	1	C	A	A	A	C	A	T	A	A	A	T	N	A	C	A	R	Y	Y	C
PS364_CAGTGTGT	1	C	A	A	A	C	A	T	A	A	A	T	T	A	C	A	A	C	C	C
PS380_CATGATCA	1	C	A	A	A	C	A	T	A	A	A	T	T	A	C	A	A	C	C	C
PS382_GTCAGTGT	1	C	A	A	N	C	A	T	A	A	A	T	T	A	C	A	R	Y	Y	C
PS384_TGTGCAGT	1	C	A	A	A	C	A	T	A	A	A	T	T	A	C	A	R	Y	Y	C
PS386_ACGTAGCA	1	C	A	A	A	C	A	T	A	A	A	T	T	A	C	A	R	Y	Y	N
PS391_TGCATCGT	1	C	A	A	A	C	A	T	A	A	A	T	T	A	C	A	R	Y	Y	N
PS392_TGTGACTG	1	N	A	A	A	C	A	T	A	A	A	T	T	A	C	A	A	C	C	C
PS396_CATGATCA	1	C	N	N	A	C	A	T	A	A	A	T	N	A	C	A	R	Y	Y	C
PS405_TGTGCAGT	1	C	N	A	A	C	A	T	A	A	A	T	N	A	C	A	R	Y	Y	C
PS406_ACACTGAC	1	C	A	A	A	C	A	T	A	A	A	T	T	A	C	A	A	C	C	C
PS407_ACGTAGCA	1	C	A	A	A	C	A	T	A	N	A	T	T	A	C	A	A	C	C	C
PS408_CACACAGT	1	C	A	A	A	C	A	T	A	A	A	T	T	A	C	A	R	Y	Y	C
PS410_GTACTCGT	1	C	A	A	A	C	A	T	A	A	A	T	T	A	C	A	R	Y	Y	C
PS411_GTCATGTG	1	C	A	A	N	C	A	T	A	A	A	T	T	A	C	A	A	C	C	C
PS413_TGTGACTG	1	C	A	A	A	C	A	T	A	A	A	T	T	A	C	A	R	Y	Y	C
PS416_CAGTGTGT	1	C	A	A	A	C	A	T	A	A	A	T	T	A	C	A	A	C	C	C
PS430_TGTGTGAC	1	C	A	A	A	C	A	T	A	A	A	T	T	A	C	A	R	Y	Y	C
PS432_ACACTGAC	1	C	A	A	A	C	A	T	A	A	A	T	T	A	C	A	A	C	C	C
PS435_CAGTCTCA	1	C	A	A	A	C	A	T	A	A	A	T	T	A	C	A	A	C	C	C
PS445_GTCATGTG	1	C	A	A	A	C	A	T	A	A	A	T	T	A	C	A	R	Y	Y	C
PS446_TGCATCGT	1	C	A	A	A	C	A	T	N	N	A	T	T	A	C	A	A	C	C	C
PS448_ACACGACA	1	C	A	A	A	C	A	T	A	A	A	T	T	A	C	A	R	Y	Y	C
PS449_ACGTCTAC	1	C	A	A	A	C	A	T	A	A	A	T	T	A	C	A	A	C	C	C
PS452_ACGTAGCA	1	C	A	A	N	C	A	T	A	A	A	T	N	A	C	A	R	Y	Y	N
PS464_GTCATGTG	1	C	A	A	N	C	A	T	A	A	A	T	T	A	C	A	A	C	C	C
PS468_ACGTCTAC	1	C	A	A	N	C	A	T	A	A	A	T	T	A	C	A	R	Y	Y	C
PS469_CAGTGTGT	1	C	A	A	A	C	A	T	A	A	A	T	T	A	C	A	A	C	C	C
PS473_TGTGTGAC	1	C	A	A	N	C	A	T	A	A	A	T	T	A	C	A	A	C	C	C
PS489_TGTGCAGT	1	C	A	A	N	C	A	T	A	A	A	T	T	A	C	A	A	C	C	C
PS490_CATGATCA	1	C	N	N	N	C	A	T	A	A	A	T	T	A	C	A	R	Y	Y	N
PS495_ACACTGAC	1	C	A	A	N	C	A	T	A	A	A	T	T	A	C	A	R	Y	Y	C
PS500_GTCATGTG	1	C	A	A	A	C	A	T	A	A	A	T	T	A	C	A	R	Y	Y	C
PS521_TGTGACTG	1	C	A	A	A	C	A	T	A	A	A	T	T	A	C	A	R	Y	Y	C
PS523_ACGTCTAC	1	C	A	A	A	C	A	T	A	A	A	T	T	A	C	A	R	Y	Y	C
PS525_CATGATCA	1	C	A	A	A	C	A	T	A	A	A	T	T	A	C	A	R	Y	Y	C
PS528_TGTGTGAC	1	C	N	A	A	C	A	T	N	N	N	N	N	A	C	A	A	C	C	C
PS530_ACACTGAC	1	C	A	A	N	C	A	T	N	N	A	T	T	A	C	A	R	Y	Y	N
PS542_ACGTCTAC	1	C	A	A	A	C	A	T	A	A	N	N	N	N	N	N	A	C	C	N
PS550_CACACAGT	1	C	A	A	A	C	A	T	A	A	A	T	N	A	C	A	A	C	C	C
PS553_GTCATGTG	1	C	A	A	N	C	A	T	A	A	A	T	T	A	C	A	R	Y	Y	C
PS556_ACACGACA	1	C	A	A	A	C	A	T	A	A	A	T	T	A	C	A	R	Y	Y	C
PS557_ACGTCTAC	1	C	A	A	N	C	A	T	A	A	A	T	T	A	C	A	R	Y	Y	C
PS558_CAGTGTGT	1	C	A	A	N	C	A	T	A	A	A	N	N	A	C	A	A	C	C	N
PS559_CATGATCA	1	C	A	A	N	C	A	T	A	A	A	N	N	A	C	A	R	Y	Y	N
PS560_GTACGCTG	1	C	A	A	A	C	A	T	N	N	N	T	N	A	C	A	R	Y	Y	N
PS561_GTCAGTGT	1	C	A	A	A	C	A	T	A	A	A	T	T	A	C	A	A	C	C	C
PS571_ACGTAGCA	1	C	A	A	A	C	A	T	A	A	A	T	T	A	C	A	A	C	C	C
PS576_TGTGCAGT	1	C	A	A	A	C	A	T	A	A	A	T	T	A	C	A	A	N	N	N
PS577_ACACTGAC	1	C	A	A	A	N	N	T	A	A	A	T	T	A	C	A	R	Y	Y	N
PS578_ACGTAGCA	1	C	N	N	A	C	A	T	A	A	A	T	T	A	C	A	R	Y	Y	C
PS580_CAGTCTCA	1	C	A	A	N	C	A	T	A	A	A	T	T	A	C	A	R	Y	Y	C
PS581_GTACTCGT	1	C	A	A	A	C	A	T	N	N	A	N	N	A	C	A	R	Y	Y	N
PS589_ACACGACA	1	C	A	A	N	C	A	T	N	A	N	N	N	A	C	A	R	Y	Y	N
PS591_CAGTGTGT	1	C	A	A	A	N	N	T	A	A	A	T	T	A	C	A	R	Y	Y	C
PS594_GTCAGTGT	1	N	N	N	N	C	A	T	N	N	N	N	N	A	C	A	R	Y	N	N
PS596_TGTGCAGT	1	C	A	A	N	C	A	T	A	A	A	T	T	A	C	A	R	Y	Y	C
PS614_TGTGACTG	1	C	A	A	A	C	A	T	A	A	A	T	T	A	C	A	A	C	C	C
PS628_ACGTCTAC	1	C	A	A	A	C	A	T	A	A	A	T	T	A	C	A	A	C	C	C
PS631_GTACGCTG	1	C	A	A	A	C	A	T	A	A	A	T	T	A	C	A	A	C	C	C
PS648_TGTGACTG	1	C	A	A	N	C	A	T	A	A	A	T	T	A	C	A	A	C	C	C
PS649_ACACGACA	1	C	A	A	A	C	A	T	A	A	A	T	T	A	C	A	A	C	C	C
PS661_ACACTGAC	1	C	A	A	N	C	A	T	A	A	A	N	N	N	N	N	R	Y	Y	C
PS666_GTCATGTG	1	C	A	A	N	C	A	T	A	A	A	N	N	N	N	N	R	Y	Y	C
PS670_GTACGCTG	1	C	A	A	A	C	A	T	A	A	A	T	T	A	C	A	A	N	N	N
PS671_GTCAGTGT	1	C	N	N	N	N	N	T	N	N	N	N	N	A	C	A	N	N	N	C
PS682_ACACGACA	1	C	A	A	N	C	A	T	A	N	A	N	N	N	N	N	R	Y	Y	C
PS704_TGTGTGAC	1	C	A	A	A	C	A	T	A	A	A	T	T	A	C	A	N	C	C	C

## Sheet: Table 11c) Dumbbell_GQ20
Diagnostic = *							*	*					*
CHROM	Hmel210004	Hmel210004	Hmel210004	Hmel210004	Hmel210004	Hmel210004	Hmel210004	Hmel210004	Hmel210004	Hmel210004	Hmel210004	Hmel210004	Hmel210004	Hmel210004	Hmel210004	Dumbbell
POS	1753431	1753557	1753625	1753630	1753667	1753711	1762115	Table 11	1834550	1834637	1864425	1864446	1864451	1864476	1864559
PS243_TGCATCGT	Y	Y	N	W	K	S	T	T	K	M	R	W	R	S	Y	0
PS244_TGTGACTG	T	C	R	A	K	S	K	W	N	M	G	T	R	S	C	0
PS245_ACACGACA	T	N	R	A	K	S	K	W	N	M	G	T	R	S	N	0
PS246_ACGTCTAC	T	C	R	N	K	S	K	W	N	M	G	T	R	S	C	0
PS248_CATGATCA	T	C	N	A	K	S	T	T	T	N	G	T	G	C	C	0
PS249_GTACGCTG	Y	Y	A	W	K	S	K	W	K	M	R	W	R	S	N	0
PS250_GTCAGTGT	Y	Y	A	W	K	S	K	W	K	M	R	W	R	S	Y	0
PS251_TGTGTGAC	T	C	A	A	N	N	T	T	T	N	G	T	G	C	C	0
PS282_ACACTGAC	T	C	A	A	G	G	T	T	T	A	G	T	G	C	C	0
PS283_ACGTAGCA	T	C	R	A	K	S	K	W	T	M	G	T	R	S	N	0
PS284_CACACAGT	T	C	N	A	N	G	T	T	T	A	G	T	G	C	C	0
PS285_CAGTCTCA	Y	Y	A	W	K	S	K	W	K	M	R	W	R	S	Y	0
PS286_GTACTCGT	T	N	A	A	G	G	T	T	T	A	G	T	G	C	C	0
PS287_GTCATGTG	T	C	A	A	G	G	T	T	T	A	G	T	G	C	C	0
PS288_TGCATCGT	T	C	A	A	G	G	K	W	T	N	G	T	N	N	N	0
PS354_ACACTGAC	T	C	G	A	K	S	K	W	K	M	G	T	R	S	C	0
PS355_ACGTAGCA	T	C	G	A	K	S	K	W	K	A	G	T	R	C	Y	0
PS357_CAGTCTCA	T	C	G	A	K	S	K	W	K	A	G	T	R	C	Y	0
PS358_GTACTCGT	T	C	G	A	K	N	K	W	K	A	G	T	R	C	Y	0
PS363_ACGTCTAC	T	N	G	A	K	C	K	W	K	A	G	T	R	C	Y	0
PS375_CATGATCA	T	N	A	A	G	G	T	T	T	A	G	T	G	C	C	0
PS376_GTACGCTG	T	C	A	A	G	G	T	T	T	M	G	T	G	C	C	0
PS377_GTCAGTGT	T	N	A	N	N	N	T	T	T	N	G	T	G	C	N	0
PS378_TGTGTGAC	T	Y	A	N	N	G	T	T	T	A	G	T	G	C	C	0
PS380_CATGATCA	T	C	G	A	K	S	K	W	K	A	G	T	R	C	Y	0
PS381_GTACGCTG	T	C	G	A	K	N	K	W	K	M	G	T	R	S	C	0
PS382_GTCAGTGT	T	C	G	A	K	S	K	W	K	M	G	T	R	S	C	0
PS383_TGTGTGAC	T	N	G	A	K	S	K	W	K	M	G	T	R	S	C	0
PS385_ACACTGAC	T	C	G	A	K	S	K	W	K	M	G	T	R	S	C	0
PS389_GTACTCGT	T	C	G	A	K	S	K	W	K	M	G	T	R	S	C	0
PS390_GTCATGTG	T	C	G	A	K	S	K	W	K	A	G	T	R	C	Y	0
PS395_CAGTGTGT	T	C	G	A	K	N	K	W	K	A	G	T	R	C	Y	0
PS396_CATGATCA	T	C	G	A	K	S	K	W	K	M	G	T	R	S	C	0
PS397_GTACGCTG	T	C	G	A	K	S	K	W	K	M	G	T	R	S	C	0
PS398_GTCAGTGT	T	C	G	A	K	N	K	W	K	A	G	T	R	C	Y	0
PS399_TGTGTGAC	T	C	G	A	K	S	K	W	K	M	G	T	R	S	C	0
PS405_TGTGCAGT	T	C	G	A	K	S	K	W	K	N	G	T	R	C	Y	0
PS407_ACGTAGCA	T	C	G	A	K	S	K	W	K	A	G	T	R	C	Y	0
PS408_CACACAGT	T	C	G	A	K	S	K	W	K	M	G	T	R	S	C	0
PS412_TGCATCGT	T	C	G	A	K	S	K	W	K	M	G	T	R	S	C	0
PS416_CAGTGTGT	T	C	G	A	K	S	K	W	K	M	G	T	R	S	C	0
PS417_CATGATCA	T	C	G	A	K	S	K	W	K	A	G	T	R	C	N	0
PS434_CACACAGT	T	C	G	A	K	S	K	W	K	M	G	T	R	S	C	0
PS444_GTACTCGT	T	C	G	A	K	N	K	W	K	A	G	T	R	C	Y	0
PS445_GTCATGTG	T	C	G	A	K	S	K	W	K	M	G	T	R	S	C	0
PS446_TGCATCGT	T	C	G	A	K	N	K	W	K	A	G	T	R	C	Y	0
PS447_TGTGACTG	T	C	G	A	K	S	K	W	K	A	G	T	R	C	Y	0
PS449_ACGTCTAC	T	C	G	A	K	S	K	W	K	A	G	T	R	C	Y	0
PS450_CAGTGTGT	T	C	G	A	K	S	K	W	K	A	G	T	R	C	Y	0
PS453_CACACAGT	T	N	G	A	K	S	N	N	K	N	G	T	R	C	Y	0
PS455_GTACTCGT	T	N	N	N	N	S	N	N	N	M	N	N	R	S	N	0
PS465_TGCATCGT	T	N	N	N	K	S	N	N	K	A	G	T	R	C	N	0
PS466_TGTGACTG	T	N	G	A	K	S	K	W	N	N	G	T	R	S	N	0
PS467_ACACGACA	T	N	G	A	K	S	K	W	G	M	G	T	R	S	C	0
PS483_ACGTAGCA	T	C	R	A	K	S	K	W	N	M	G	T	R	S	N	0
PS485_CAGTCTCA	T	C	A	A	G	G	T	T	T	A	G	T	G	C	C	0
PS486_GTACTCGT	T	C	R	A	K	S	K	W	T	M	G	T	R	S	C	0
PS487_GTCATGTG	T	C	A	A	G	G	N	N	T	A	G	T	G	C	C	0
PS488_TGCATCGT	T	C	R	A	K	S	K	W	T	M	G	T	R	S	C	0
PS490_CATGATCA	T	C	G	A	K	S	K	W	K	M	G	T	R	S	C	0
PS494_TGTGCAGT	T	C	G	A	K	S	K	W	K	A	G	T	R	C	Y	0
PS495_ACACTGAC	T	C	G	A	K	N	K	W	K	M	G	T	R	S	C	0
PS496_ACGTAGCA	T	C	G	A	K	S	K	W	K	M	G	T	R	S	C	0
PS498_CAGTCTCA	T	C	G	A	K	N	K	W	K	M	G	T	R	S	C	0
PS499_GTACTCGT	T	C	G	A	K	N	K	W	K	A	G	T	R	C	Y	0
PS520_TGCATCGT	T	C	G	A	K	S	K	W	K	M	G	T	R	S	C	0
PS521_TGTGACTG	T	C	G	A	K	S	K	W	K	M	G	T	R	S	C	0
PS522_ACACGACA	T	C	G	A	K	S	K	W	K	M	G	T	R	S	C	0
PS523_ACGTCTAC	T	C	G	A	K	S	K	W	K	A	G	T	R	C	Y	0
PS524_CAGTGTGT	T	C	G	A	K	S	K	W	K	M	G	T	R	S	C	0
PS525_CATGATCA	T	C	G	A	K	S	K	W	K	M	G	T	R	S	N	0
PS526_GTACGCTG	T	C	G	A	K	S	K	W	K	M	G	T	R	S	N	0
PS527_GTCAGTGT	T	N	G	N	N	S	K	W	K	A	G	T	R	C	Y	0
PS528_TGTGTGAC	T	N	G	A	K	N	K	W	K	M	G	T	R	S	C	0
PS529_TGTGCAGT	T	C	G	A	K	S	K	W	K	M	G	T	R	S	C	0
PS540_TGTGACTG	T	C	A	A	G	G	T	T	T	A	G	T	G	C	N	0
PS541_ACACGACA	T	C	N	A	T	C	N	N	T	M	G	T	R	S	N	0
PS542_ACGTCTAC	T	C	A	A	G	G	N	N	T	A	G	T	G	C	N	0
PS543_CAGTGTGT	Y	Y	A	W	K	S	K	W	K	M	R	W	R	S	Y	0
PS557_ACGTCTAC	T	C	G	A	K	N	K	W	K	M	G	T	R	S	C	0
PS559_CATGATCA	T	N	G	A	K	S	K	W	K	M	G	T	R	S	N	0
PS560_GTACGCTG	T	N	G	A	K	N	N	N	K	M	G	T	R	S	C	0
PS567_GTACGCTG	T	N	A	A	G	G	T	T	T	A	G	T	G	C	N	0
PS569_TGTGTGAC	T	C	A	A	G	G	T	T	T	N	G	T	G	C	C	0
PS571_ACGTAGCA	T	C	A	A	G	G	T	T	T	A	G	T	G	C	C	0
PS575_TGTGTGAC	T	N	G	A	K	S	K	W	K	A	G	T	R	C	Y	0
PS579_CACACAGT	N	N	G	A	K	S	N	N	K	N	G	T	R	C	Y	0
PS582_GTCATGTG	T	C	G	A	K	S	K	W	N	M	G	T	R	S	N	0
PS583_TGCATCGT	T	C	G	A	K	N	N	N	K	A	G	T	R	C	N	0
PS584_TGTGACTG	T	C	G	A	K	S	K	W	K	A	G	T	R	C	Y	0
PS591_CAGTGTGT	T	C	G	A	K	S	K	W	K	M	G	T	R	S	C	0
PS592_CATGATCA	T	C	G	A	K	S	N	N	K	A	G	T	R	C	Y	0
PS593_GTACGCTG	T	C	G	A	K	S	N	N	K	N	G	T	R	C	Y	0
PS594_GTCAGTGT	T	C	G	A	K	S	N	W	K	M	G	T	R	S	N	0
PS595_TGTGTGAC	T	C	G	A	K	S	K	W	K	M	G	T	R	S	N	0
PS610_CAGTCTCA	T	C	A	A	G	G	T	T	T	A	G	T	G	C	C	0
PS611_GTACTCGT	T	C	R	A	K	S	K	W	T	M	G	T	R	S	C	0
PS612_GTCATGTG	T	C	N	A	G	G	T	T	T	A	G	T	G	C	C	0
PS613_TGCATCGT	T	C	R	A	K	S	K	W	T	M	G	T	R	S	C	0
PS614_TGTGACTG	T	C	R	A	K	S	K	W	T	M	G	T	R	S	C	0
PS615_ACACGACA	Y	Y	A	W	K	S	K	W	K	M	R	W	R	S	Y	0
PS628_ACGTCTAC	Y	Y	A	W	K	S	K	W	K	M	R	W	R	S	Y	0
PS630_CATGATCA	T	C	R	A	K	S	K	W	T	M	G	T	R	S	C	0
PS631_GTACGCTG	Y	Y	A	W	K	S	K	W	K	M	R	W	R	S	Y	0
PS632_GTCAGTGT	Y	Y	A	W	K	S	K	W	K	M	R	W	R	S	Y	0
PS633_TGTGTGAC	T	C	R	A	K	S	K	W	T	M	G	T	R	S	C	0
PS636_CACACAGT	T	C	R	A	K	S	K	W	T	M	G	T	R	S	C	0
PS637_CAGTCTCA	T	C	A	A	G	G	T	T	T	A	G	T	G	C	C	0
PS646_GTCATGTG	T	C	A	A	N	N	N	N	N	N	G	T	G	C	C	0
PS647_TGCATCGT	T	N	A	A	G	G	N	N	N	N	G	T	G	C	N	0
PS648_TGTGACTG	T	C	R	A	K	S	K	W	T	M	G	T	R	S	C	0
PS649_ACACGACA	T	C	R	A	K	S	K	W	T	M	G	T	R	S	C	0
PS654_ACGTCTAC	T	C	R	A	K	S	K	W	T	M	G	T	R	S	C	0
PS661_ACACTGAC	T	C	G	A	K	S	K	W	N	A	N	T	R	C	Y	0
PS662_ACGTAGCA	T	C	G	A	K	S	K	W	N	M	N	T	R	S	C	0
PS664_CAGTCTCA	T	N	G	A	K	S	K	W	N	M	G	T	R	C	Y	0
PS666_GTCATGTG	T	C	G	A	K	S	K	W	K	M	N	T	R	S	C	0
PS667_TGCATCGT	T	C	G	A	K	S	K	W	N	M	N	T	R	S	C	0
PS668_CAGTGTGT	T	C	R	A	K	S	K	W	T	M	G	T	R	S	C	0
PS669_CATGATCA	T	N	R	A	K	S	K	W	N	M	G	T	R	S	C	0
PS670_GTACGCTG	Y	Y	A	W	K	S	N	N	K	M	R	W	R	S	Y	0
PS671_GTCAGTGT	T	C	R	A	K	S	N	N	T	M	G	T	R	S	N	0
PS681_TGTGACTG	T	N	G	A	K	S	K	W	K	N	N	T	R	C	Y	0
PS685_TGTGTGAC	Y	Y	A	W	K	S	N	N	K	M	R	W	R	S	Y	0
PS686_ACACTGAC	T	C	R	A	K	N	K	W	N	A	G	T	G	C	C	0
PS687_ACGTAGCA	T	C	R	A	K	S	K	W	N	M	G	T	R	S	C	0
PS688_CACACAGT	Y	C	R	N	K	S	K	W	N	M	G	T	R	S	N	0
PS694_GTCATGTG	T	C	R	A	N	G	N	N	T	A	G	T	G	C	C	0
PS695_TGCATCGT	Y	Y	A	W	K	S	K	W	K	M	R	W	R	S	Y	0
PS696_TGTGACTG	Y	Y	A	W	K	S	K	W	K	M	R	W	R	S	Y	0
PS697_ACACGACA	N	Y	N	N	N	N	K	W	N	N	R	W	R	S	N	0
PS698_ACGTCTAC	T	C	R	A	G	G	T	T	T	N	G	T	G	C	C	0
PS700_CATGATCA	T	C	R	A	K	S	K	W	T	M	G	T	R	S	C	0
PS701_GTACGCTG	T	C	R	A	K	S	K	W	T	M	G	T	R	S	N	0
PS704_TGTGTGAC	Y	Y	N	W	K	S	K	W	K	M	R	W	R	S	Y	0
PS247_CAGTGTGT	Y	Y	R	W	T	C	G	A	K	C	R	W	A	G	Y	1
PS337_TGTGACTG	Y	Y	R	W	T	C	G	A	N	C	R	W	A	G	Y	1
PS338_ACACGACA	Y	Y	R	W	T	C	N	N	K	C	R	W	A	G	Y	1
PS339_ACGTCTAC	Y	N	R	W	T	C	N	N	K	C	R	W	A	G	Y	1
PS340_CAGTGTGT	Y	Y	R	W	T	N	N	N	K	C	R	W	A	G	Y	1
PS356_CACACAGT	Y	Y	R	W	T	C	G	A	K	C	R	W	A	G	Y	1
PS359_GTCATGTG	Y	Y	R	W	T	N	G	A	K	C	R	W	A	G	Y	1
PS361_TGTGACTG	Y	Y	R	W	T	C	G	A	K	M	R	W	A	S	T	1
PS362_ACACGACA	Y	Y	R	W	T	C	G	A	K	M	R	W	A	S	T	1
PS364_CAGTGTGT	Y	Y	R	W	T	C	G	A	K	M	R	W	A	S	T	1
PS379_ACACTGAC	Y	Y	R	W	T	C	N	N	N	C	R	W	A	G	Y	1
PS384_TGTGCAGT	Y	Y	R	W	T	N	G	A	K	M	R	W	A	S	T	1
PS386_ACGTAGCA	Y	Y	R	W	T	N	G	A	K	C	R	W	A	G	Y	1
PS387_CACACAGT	Y	Y	R	W	T	C	G	A	K	C	R	W	A	G	Y	1
PS388_CAGTCTCA	Y	Y	R	W	T	N	G	A	K	C	R	W	A	G	Y	1
PS391_TGCATCGT	Y	Y	R	W	T	C	G	A	K	C	R	W	A	G	Y	1
PS392_TGTGACTG	Y	Y	R	W	T	N	G	A	K	M	R	W	A	S	T	1
PS393_ACACGACA	Y	Y	R	W	T	N	N	N	K	C	R	W	A	G	Y	1
PS394_ACGTCTAC	Y	Y	R	W	T	C	G	A	K	M	R	W	A	S	T	1
PS406_ACACTGAC	Y	Y	R	W	T	C	G	A	N	C	R	W	A	G	Y	1
PS409_CAGTCTCA	Y	Y	R	W	T	C	G	A	K	M	R	W	A	S	T	1
PS410_GTACTCGT	Y	Y	R	W	T	C	N	N	K	C	R	W	A	G	Y	1
PS411_GTCATGTG	Y	Y	R	W	T	N	G	A	K	C	R	W	A	G	Y	1
PS413_TGTGACTG	Y	Y	R	W	T	C	G	A	K	C	R	W	A	G	Y	1
PS414_ACACGACA	Y	N	R	W	T	C	G	A	K	M	R	W	A	S	T	1
PS415_ACGTCTAC	Y	Y	R	W	T	N	G	A	K	C	R	W	A	G	Y	1
PS418_GTACGCTG	Y	Y	R	W	T	N	G	A	K	M	R	W	A	S	T	1
PS419_GTCAGTGT	Y	N	R	W	T	C	G	A	K	M	R	W	A	S	N	1
PS430_TGTGTGAC	Y	Y	R	W	T	C	G	A	K	C	R	W	A	G	Y	1
PS431_TGTGCAGT	Y	Y	R	W	T	C	G	A	K	C	R	W	A	G	Y	1
PS432_ACACTGAC	Y	Y	R	W	T	N	G	A	K	C	R	W	A	G	Y	1
PS433_ACGTAGCA	Y	Y	R	W	T	C	G	A	K	M	R	W	A	S	T	1
PS435_CAGTCTCA	Y	Y	R	W	T	C	G	A	K	C	R	W	A	G	Y	1
PS448_ACACGACA	Y	Y	R	W	T	C	G	A	K	M	R	W	A	S	T	1
PS451_ACACTGAC	Y	N	N	N	N	N	N	N	N	N	R	W	N	N	N	1
PS452_ACGTAGCA	Y	N	R	W	T	C	G	A	N	C	R	W	A	G	N	1
PS454_CAGTCTCA	Y	N	N	N	N	N	G	A	K	M	R	W	A	S	N	1
PS464_GTCATGTG	Y	N	R	W	T	N	G	A	N	C	R	W	A	G	Y	1
PS468_ACGTCTAC	Y	N	R	W	T	C	N	N	K	C	R	W	A	G	N	1
PS469_CAGTGTGT	Y	N	R	W	T	C	G	A	N	C	R	W	A	G	Y	1
PS470_CATGATCA	Y	N	R	W	T	C	G	A	K	M	R	W	A	S	T	1
PS471_GTACGCTG	Y	Y	R	W	T	C	G	A	N	C	R	W	A	G	N	1
PS472_GTCAGTGT	N	N	R	W	T	C	N	N	N	M	R	W	A	S	N	1
PS473_TGTGTGAC	Y	Y	R	W	T	N	N	N	K	M	R	W	A	S	N	1
PS484_CACACAGT	Y	Y	R	W	T	C	G	A	K	C	R	W	A	G	Y	1
PS489_TGTGCAGT	Y	N	R	W	N	N	G	A	N	C	R	W	A	G	N	1
PS491_GTACGCTG	Y	Y	R	W	T	C	G	A	K	C	R	W	A	G	Y	1
PS492_GTCAGTGT	Y	Y	R	W	T	C	G	A	K	C	R	W	A	G	Y	1
PS493_TGTGTGAC	Y	Y	R	W	T	C	G	A	K	M	R	W	A	S	T	1
PS497_CACACAGT	Y	Y	R	W	T	C	G	A	K	M	R	W	A	S	T	1
PS500_GTCATGTG	Y	Y	N	W	T	C	G	A	K	C	R	W	A	G	Y	1
PS530_ACACTGAC	Y	Y	R	W	N	N	N	N	K	M	R	W	A	S	T	1
PS531_ACGTAGCA	Y	Y	R	W	T	C	G	A	K	C	R	W	A	G	Y	1
PS544_CATGATCA	Y	Y	R	W	T	C	G	A	K	C	R	W	A	G	Y	1
PS550_CACACAGT	Y	Y	R	W	N	N	G	A	N	N	R	W	A	G	Y	1
PS551_CAGTCTCA	Y	Y	R	W	T	C	N	N	K	M	R	W	A	S	N	1
PS552_GTACTCGT	Y	Y	R	W	T	C	G	A	N	C	R	W	A	G	Y	1
PS553_GTCATGTG	Y	N	R	N	T	C	G	A	K	M	R	W	A	S	T	1
PS554_TGCATCGT	Y	N	R	W	T	C	G	A	K	C	R	W	A	G	Y	1
PS555_TGTGACTG	Y	Y	R	W	T	C	N	N	K	C	R	W	A	G	Y	1
PS556_ACACGACA	Y	N	R	W	T	C	G	A	K	C	R	W	A	G	Y	1
PS558_CAGTGTGT	Y	N	R	W	T	N	G	A	K	M	R	W	A	S	N	1
PS561_GTCAGTGT	Y	Y	R	W	T	C	G	A	K	C	R	W	A	G	Y	1
PS568_GTCAGTGT	Y	Y	R	W	T	C	G	A	K	N	R	W	A	G	Y	1
PS570_ACACTGAC	Y	Y	R	W	T	C	G	A	K	C	R	W	A	G	Y	1
PS572_CACACAGT	Y	Y	R	W	T	C	G	A	K	C	R	W	A	G	Y	1
PS576_TGTGCAGT	Y	N	R	W	T	C	G	A	K	N	R	W	A	G	Y	1
PS577_ACACTGAC	Y	Y	R	W	T	C	G	A	K	M	R	W	A	S	T	1
PS578_ACGTAGCA	Y	Y	R	W	T	C	G	A	K	C	R	W	A	G	Y	1
PS580_CAGTCTCA	Y	Y	R	W	T	C	G	A	K	C	R	W	A	G	Y	1
PS581_GTACTCGT	Y	Y	R	W	T	N	N	N	K	C	R	W	A	G	N	1
PS589_ACACGACA	Y	N	R	W	T	C	G	A	K	M	R	W	A	S	T	1
PS590_ACGTCTAC	Y	Y	R	W	T	C	G	A	K	C	R	W	A	G	Y	1
PS596_TGTGCAGT	Y	Y	R	W	T	N	G	A	N	C	R	W	A	G	Y	1
PS629_CAGTGTGT	Y	Y	R	W	T	C	G	A	K	C	R	W	A	G	Y	1
PS634_ACACTGAC	Y	Y	R	W	T	N	G	A	K	C	R	W	A	G	Y	1
PS635_ACGTAGCA	Y	Y	R	W	T	C	G	A	K	C	R	W	A	G	Y	1
PS645_GTACTCGT	Y	Y	R	W	T	C	N	N	N	C	R	W	A	G	Y	1
PS663_CACACAGT	Y	N	R	W	T	C	G	A	N	M	N	W	A	S	T	1
PS665_GTACTCGT	Y	N	N	W	T	C	G	A	K	C	N	W	A	G	Y	1
PS682_ACACGACA	Y	Y	R	W	T	C	G	A	N	C	R	W	A	G	Y	1
PS689_CAGTCTCA	Y	Y	R	W	T	C	N	N	N	N	R	W	A	G	N	1
PS690_GTACTCGT	Y	Y	R	W	T	N	N	N	N	C	R	W	A	G	Y	1
